# Supplementary material for: Jacobyana Maulik, an Oriental flea beetle genus new for the Afrotropical Region with description of three new species from Central and Southern Africa (Coleoptera, Chrysomelidae, Alticinae)
Source: Zookeys. 2011 Mar 19;(86):47–59. doi: 10.3897/zookeys.86.804 (PMC3082989; doi:10.3897/zookeys.86.804)
Supplement: XML Treatment for Jacobyana [file zookeys.86.804-treatment1.xml]

<!DOCTYPE tp:taxon-treatment
  PUBLIC "-//TaxonX//DTD Taxonomic Treatment Publishing DTD v0 20100105//EN" "tax-treatment-NSO.dtd">
<tp:taxon-treatment xmlns:tp="http://www.plazi.org/taxpub"><tp:treatment-meta><mixed-citation publication-type="journal"><person-group><name><surname>Biondi</surname><given-names>Maurizio</given-names></name><name><surname>D’Alessandro</surname><given-names>Paola</given-names></name></person-group><article-title><italic>Jacobyana</italic> Maulik, an Oriental flea beetle genus new for the Afrotropical Region with description of three new species from Central and Southern Africa (Coleoptera, Chrysomelidae, Alticinae)</article-title><source>Zookeys</source><day>19</day><month>3</month><year>2011</year><volume>2011</volume><issue>86</issue><fpage>47</fpage><lpage>59</lpage><pub-id pub-id-type="doi">10.3897/zookeys.86.804</pub-id></mixed-citation></tp:treatment-meta><tp:nomenclature><label>Genus</label><tp:taxon-name>
                        <tp:taxon-name-part taxon-name-part-type="genus">Jacobyana</tp:taxon-name-part>
                    </tp:taxon-name><tp:taxon-authority>Maulik</tp:taxon-authority><tp:nomenclature-citation-list><tp:nomenclature-citation><tp:taxon-name>Jacobyana</tp:taxon-name><comment><xref ref-type="bibr" rid="B12">Maulik 1926</xref>: 284, 302–303.</comment></tp:nomenclature-citation></tp:nomenclature-citation-list></tp:nomenclature><tp:treatment-sec sec-type="Type species"><title>Type species.</title><p><italic><tp:taxon-name>Sphaerophysa piceicollis</tp:taxon-name></italic> Jacoby, 1889: 195, by original designation. (Type locality: Burma).</p></tp:treatment-sec><tp:treatment-sec sec-type="Morphological remarks"><title>Morphological remarks.</title><p>Based on newly examined material, morphological characteristic of <italic><tp:taxon-name>Jacobyana</tp:taxon-name></italic> is revised and updated with respect to the original description (<xref ref-type="bibr" rid="B12">Maulik 1926</xref>). Body roundish, strongly convex (<xref ref-type="fig" rid="F2">Figs 2</xref>, <xref ref-type="fig" rid="F3">8</xref>, <xref ref-type="fig" rid="F4">14</xref>). Head with evident setiferous punctures (<xref ref-type="fig" rid="F2">Figs 3</xref>, <xref ref-type="fig" rid="F3">9</xref>, <xref ref-type="fig" rid="F4">15</xref>); antenna short, generally not reaching pronotal base (<xref ref-type="fig" rid="F2">Figs 2</xref>, <xref ref-type="fig" rid="F3">8</xref>, <xref ref-type="fig" rid="F4">14</xref>); third antennomere clearly thinner than first two antennomeres and about as long or longer than fourth and fifth together (as in <italic><tp:taxon-name>Jacobyana piceicollis</tp:taxon-name></italic> and <italic><tp:taxon-name>Jacobyana flurinae</tp:taxon-name></italic>); distal antennomeres (7 through11) distinctly longer than middle ones (3 through 6). Pronotum (<xref ref-type="fig" rid="F2">Figs 4</xref>, <xref ref-type="fig" rid="F3">10</xref>, <xref ref-type="fig" rid="F4">16</xref>) clearly transverse (WP/LP &gt; 2.2), anteriorly narrower than posteriorly, without antebasal furrow; lateral margins distinctly bordered, with anterior setiferous pore rearward towards middle of pronotal side; posterior margin not bordered, clearly sinuous. Elytral punctation (<xref ref-type="fig" rid="F4">Fig. 17</xref>) arranged in regular rows; interstriae flat. Hind femur strongly enlarged; all femora ventrally with a large and generally deep furrow as long as femoral length, with smooth surface, to receive tibiae in resting position; hind tibia dorsally clearly channeled with distinct apical spur; tarsal claw sub-appendiculate (<xref ref-type="fig" rid="F2">Fig. 7</xref>). Ventral surface (<xref ref-type="fig" rid="F2">Figs 5</xref>, <xref ref-type="fig" rid="F3">11</xref>, <xref ref-type="fig" rid="F4">18</xref>) with numerous setiferous punctures, generally rather uniformly distributed; procoxal cavities posteriorly open; metasternum about as long as first abdominal sternite; elytral epipleura wide and slightly concave.</p><p>Metafemoral spring (<xref ref-type="fig" rid="F4">Fig. 19</xref>) similar to springs of <italic><tp:taxon-name>Psylliodes</tp:taxon-name></italic> morpho-group (Furth &amp; Suzuki 1998) but likely constitutes a new morpho-group with dorsal lobe regularly curved, with rather long extended arm; basal edge straight, angled &lt; 90° with central axis of dorsal lobe; dorsal edge of ventral lobe straight; basal angle of ventral lobe acute, short, apically pointed; recurve flange distinctly sclerotized.</p></tp:treatment-sec><tp:treatment-sec sec-type="Distribution"><title>Distribution.</title><p>Oriental (India, Nepal, Vietnam and Sri Lanka) (<xref ref-type="bibr" rid="B16">Medvedev 2009</xref>) and Afrotropical (Democratic Republic of Congo, Malawi, and Republic of South Africa) Regions (<xref ref-type="fig" rid="F1">Fig. 1</xref>).</p><fig id="F1" position="float" orientation="portrait"><label>Figure 1.</label><caption><p>Geographical distribution of the genus <italic><tp:taxon-name>Jacobyana</tp:taxon-name></italic> Maulik.</p></caption><graphic xmlns:xlink="http://www.w3.org/1999/xlink" xlink:href="ZooKeys-086-047-g001.jpg" position="float" orientation="portrait" xlink:type="simple"/></fig></tp:treatment-sec><tp:treatment-sec sec-type="Notes"><title>Notes.</title><p><italic><tp:taxon-name>Jacobyana bezdeki</tp:taxon-name></italic> sp.n. (LB = 2.64 mm), <italic><tp:taxon-name>Jacobyana centrafricana</tp:taxon-name></italic> sp. n. (LB = 2.66 mm), and <italic><tp:taxon-name>Jacobyana sudafricana</tp:taxon-name></italic> sp.n. (LB ♂ = 2.25 mm and ♀ &gt; 2.43 mm) are the smallest species of the genus (<xref ref-type="bibr" rid="B19">Sprecher-Uebersax 2002</xref>). All new Afrotropical species share a ratio of the length between antennomeres 3 and 4 (= 2) with <italic><tp:taxon-name>Jacobyana ovata</tp:taxon-name></italic> Medvedev from Sri Lanka (known only by a single female). However, all three African species are distinguishable from <italic><tp:taxon-name>Jacobyana ovata</tp:taxon-name></italic> by their smaller size (<italic><tp:taxon-name>Jacobyana ovata</tp:taxon-name></italic>: LB = 3.40 mm), interantennal space distinctly narrower than length of first antennomere (as broad as first antennomere in <italic><tp:taxon-name>Jacobyana ovata</tp:taxon-name></italic>) and, with the exception of some specimens of <italic><tp:taxon-name>Jacobyana sudafricana</tp:taxon-name></italic> sp. n., by the colour of the dorsal integuments, never uniformly black (entirely black in <italic><tp:taxon-name>Jacobyana ovata</tp:taxon-name></italic>).</p></tp:treatment-sec><tp:treatment-sec><!--Section generated to contain objects referenced in tp:taxon-treatment.--><fig id="F2" position="float" orientation="portrait"><label>Figures 2–7.</label><caption><p><italic><tp:taxon-name>Jacobyana bezdeki</tp:taxon-name></italic> Biondi &amp; D’Alessandro,sp. n. ♂, holotype (Malawi). <bold>2</bold> habitus <bold>3</bold> head <bold>4</bold> pronotum <bold>5</bold> ventral parts <bold>6</bold> median lobe of aedeagus, in lateral (<bold>6A</bold>), ventral (<bold>6B</bold>), dorsal (<bold>6C</bold>) view <bold>7</bold> tarsal claws.</p></caption><graphic xmlns:xlink="http://www.w3.org/1999/xlink" xlink:href="ZooKeys-086-047-g002.jpg" position="float" orientation="portrait" xlink:type="simple"/></fig><fig id="F3" position="float" orientation="portrait"><label>Figures 8–13.</label><caption><p><italic><tp:taxon-name>Jacobyana centrafricana</tp:taxon-name></italic> Biondi &amp; D’Alessandro, sp. n. ♂, holotype (Democratic Republic of Congo). <bold>8</bold> habitus <bold>9</bold> head <bold>10</bold> pronotum <bold>11</bold> ventral parts <bold>12</bold> ventral side of first anterior tarsomere in male <bold>13</bold> median lobe of aedeagus, in lateral (<bold>13A</bold>), ventral (<bold>13B</bold>), dorsal (<bold>13C</bold>) views.</p></caption><graphic xmlns:xlink="http://www.w3.org/1999/xlink" xlink:href="ZooKeys-086-047-g003.jpg" position="float" orientation="portrait" xlink:type="simple"/></fig><fig id="F4" position="float" orientation="portrait"><label>Figures 14–21.</label><caption><p><italic><tp:taxon-name>Jacobyana sudafricana</tp:taxon-name></italic> Biondi &amp; D’Alessandro, sp. n. ♂, holotype (Republic of South Africa). <bold>14</bold> habitus <bold>15</bold> head <bold>16</bold> pronotum <bold>17</bold> elytral surface <bold>18</bold> ventral parts <bold>20</bold> median lobe of aedeagus, in lateral (<bold>20A</bold>), ventral (<bold>20B</bold>), dorsal (<bold>20C</bold>) views. <italic><tp:taxon-name>Jacobyana sudafricana</tp:taxon-name></italic> Biondi &amp; D’Alessandro, sp. n. ♀, paratype (Republic of South Africa). <bold>19</bold> metafemoral spring <bold>21A</bold> spermatheca <bold>21B</bold> vaginal palpi <bold>21C</bold> tignum.</p></caption><graphic xmlns:xlink="http://www.w3.org/1999/xlink" xlink:href="ZooKeys-086-047-g004.jpg" position="float" orientation="portrait" xlink:type="simple"/></fig></tp:treatment-sec><ref-list><ref id="B12"><mixed-citation xmlns:xlink="http://www.w3.org/1999/xlink" xlink:type="simple"><person-group><name name-style="western"><surname>Maulik</surname><given-names>S</given-names></name></person-group> (<year>1926</year>)<source> The fauna of the British India including Ceylon and Burma. Coleoptera. Chrysomelidae &amp; Halticinae</source>. <publisher-name>Today &amp; Tomorrow’s Printers &amp; Publishers</publisher-name>, <publisher-loc>New Dehli</publisher-loc>, <lpage>456</lpage> pp.</mixed-citation></ref><ref id="B16"><mixed-citation xmlns:xlink="http://www.w3.org/1999/xlink" xlink:type="simple"><person-group><name name-style="western"><surname>Medvedev</surname><given-names>LN</given-names></name></person-group> (<year>2009</year>)<source> Alticinae of Indochina</source>. <publisher-name>Russian Academy of Sciences. KMK Scientific Press Ltd.</publisher-name>, <publisher-loc>Moscow</publisher-loc>, <lpage>223</lpage> pp.</mixed-citation></ref><ref id="B19"><mixed-citation xmlns:xlink="http://www.w3.org/1999/xlink" xlink:type="simple"><person-group><name name-style="western"><surname>Sprecher-Uebersax</surname><given-names>E</given-names></name></person-group> (<year>2002</year>)<article-title> Zwei neue Alticinenarten der Gattung <italic>Jacobyana</italic> aus Indien (Coleoptera: Chrysomelidae, Alticinae).</article-title><source>Mitteilungen der Schweizerischen Entomologischen Gesellschaft</source><volume>75</volume>:<fpage>191</fpage>-<lpage>196</lpage>.</mixed-citation></ref></ref-list></tp:taxon-treatment>
