# Supplementary material for: Jacobyana Maulik, an Oriental flea beetle genus new for the Afrotropical Region with description of three new species from Central and Southern Africa (Coleoptera, Chrysomelidae, Alticinae)
Source: Zookeys. 2011 Mar 19;(86):47–59. doi: 10.3897/zookeys.86.804 (PMC3082989; doi:10.3897/zookeys.86.804)
Supplement: XML Treatment for Jacobyana centrafricana [file zookeys.86.804-treatment3.xml]

<!DOCTYPE tp:taxon-treatment
  PUBLIC "-//TaxonX//DTD Taxonomic Treatment Publishing DTD v0 20100105//EN" "tax-treatment-NSO.dtd">
<tp:taxon-treatment xmlns:tp="http://www.plazi.org/taxpub"><tp:treatment-meta><mixed-citation publication-type="journal"><person-group><name><surname>Biondi</surname><given-names>Maurizio</given-names></name><name><surname>D’Alessandro</surname><given-names>Paola</given-names></name></person-group><article-title><italic>Jacobyana</italic> Maulik, an Oriental flea beetle genus new for the Afrotropical Region with description of three new species from Central and Southern Africa (Coleoptera, Chrysomelidae, Alticinae)</article-title><source>Zookeys</source><day>19</day><month>3</month><year>2011</year><volume>2011</volume><issue>86</issue><fpage>47</fpage><lpage>59</lpage><pub-id pub-id-type="doi">10.3897/zookeys.86.804</pub-id></mixed-citation></tp:treatment-meta><tp:nomenclature><tp:taxon-name>
                        <tp:taxon-name-part taxon-name-part-type="genus">Jacobyana</tp:taxon-name-part>
                        <tp:taxon-name-part taxon-name-part-type="species">centrafricana</tp:taxon-name-part>
                    		<object-id xmlns:xlink="http://www.w3.org/1999/xlink" xlink:type="simple">urn:lsid:zoobank.org:act:55ECC82E-16CE-4D8D-BABD-EE02D92840BF</object-id>
                    </tp:taxon-name><tp:taxon-status xmlns:xlink="http://www.w3.org/1999/xlink" xlink:type="simple">sp.n.</tp:taxon-status></tp:nomenclature><tp:treatment-sec sec-type="Type series"><title>Type series.</title><p>Holotype ♂: ZAIRE [= REPUBLIC OF CONGO]: Nord Kivu, Lac Mugunga [~ 1°37'S, 29°32'E], 1520 m, 16.vii.1990, G. Carpaneto &amp; S. Zoia leg. (BAQ).</p></tp:treatment-sec><tp:treatment-sec sec-type="Diagnosis"><title>Diagnosis.</title><p><italic><tp:taxon-name>Jacobyana centrafricana</tp:taxon-name></italic> can be distinguished from <italic><tp:taxon-name>Jacobyana bezdeki</tp:taxon-name></italic> sp. n. and <italic><tp:taxon-name>Jacobyana sudafricana</tp:taxon-name></italic> sp. n. by the following features: the dorsal integuments being black with elytral apex clearly reddish and legs distinctly paler (reddish-brown in <italic><tp:taxon-name>Jacobyana bezdeki</tp:taxon-name></italic> sp.<!--PageBreak--> n.; more diffusely black in <italic><tp:taxon-name>Jacobyana sudafricana</tp:taxon-name></italic> sp. n.); the basal margin of the pronotum is slightly more sinuous (<xref ref-type="fig" rid="F2">Figs 4</xref>, <xref ref-type="fig" rid="F3">10</xref>, <xref ref-type="fig" rid="F4">16</xref>); punctures of the ventral side of the body more densely impressed (<xref ref-type="fig" rid="F2">Figs 5</xref>, <xref ref-type="fig" rid="F3">11</xref>, <xref ref-type="fig" rid="F4">18</xref>); the median lobe of the aedeagus in ventral view is clearly lanceolate, laterally with the maximum width about middle and with acutely rounded apex (<xref ref-type="fig" rid="F2">Figs 6</xref>, <xref ref-type="fig" rid="F3">13</xref>, <xref ref-type="fig" rid="F4">20</xref>).</p></tp:treatment-sec><tp:treatment-sec sec-type="Description"><title>Description.</title><sec sec-type="Holotype"><title>Holotype</title><p>♂. Dorsal integument (<xref ref-type="fig" rid="F3">Fig. 8</xref>) entirely black with evident metallic reflection; elytral apex clearly reddish. Body roundish (LB = 2.66 mm), <!--PageBreak-->strongly convex. Maximum pronotal width at base (WP = 1.39 mm); maximum elytral width at basal third (WE = 1.88 mm).</p></sec><sec sec-type="Frons and vertex"><title>Frons and vertex</title><p>(<xref ref-type="fig" rid="F3">Fig. 9</xref>) with clearly shagreened and punctate surface, and distinct setiferous punctures; frontal tubercles subtriangular, blackish, very scarcely delimited, with shagreened surface; frontal grooves distally deep, particularly along ocular margin; interantennal space distinctly narrower than length of first antennomere, medially with two setiferous pores; frontal carina not raised; clypeus triangular with large setiferous punctures; labrum sub-rectangular, distally brownish; palpus yellowish; eye sub-elliptical, normally sized; antenna much shorter than body length (LAN = 1.00 mm; LAN/LB = 0.38), entirely pale, but with antennomeres 8–11 clearly blackened; antennomeres 1–2 and 7–11 clearly enlarged; length of each antennomere proportional to numerical sequence 23:14:20:10:9:8:14:14:16:16:20 (right antenna).</p></sec><sec sec-type="Pronotum"><title>Pronotum</title><p>(<xref ref-type="fig" rid="F3">Fig. 10</xref>) sub-trapezoidal, strongly transverse (LP = 0.68 mm; WP/LP = 2.06), laterally clearly and evenly rounded, basally as wide as elytra; basal margin distinctly sinuous, not bordered; lateral margin distinctly bordered, with anterior setiferous pore rearward at middle of pronotal side; punctures densely and uniformly distributed on shagreened and very finely punctulate surface; punctures small but clearly impressed. Scutellum very small, half-roundish, with sub-smooth surface, medially clearly depressed.</p></sec><sec sec-type="Elytra"><title>Elytra</title><p>moderately elongate (LE = 2.28 mm; LE/LP = 3.37), covering entire pygidium, laterally strongly arcuate, apically jointly rounded; punctures small but clearly impressed, arranged in 9 regular rows (+ 1 short scutellar row); surface sub-smooth with very finely and sparsely punctulation; interstriae flat; humeral callus very weakly prominent; macropterous metathoracic wings.</p></sec><sec sec-type="Legs"><title>Legs</title><p>with blackish femur and tibia but with paler tarsi; hind tibia straight with no dentate external margin; apical spur of hind tibia short, reddish. First anterior and middle tarsomeres slightly dilated with adhesive setae on ventral side (<xref ref-type="fig" rid="F3">Fig. 12</xref>).</p></sec><sec sec-type="Ventral side"><title>Ventral side</title><p>(<xref ref-type="fig" rid="F3">Fig. 11</xref>) blackish, with very dense and rather uniformly distributed setiferous punctures, sparser or absent in middle part of prosternum, metasternum and last abdominal sternite; last abdominal sternite without special preapical impressions.</p></sec><sec sec-type="Median lobe of aedeagus"><title>Median lobe of aedeagus</title><p>(<xref ref-type="fig" rid="F3">Fig. 13</xref>) short and robust (LAED = 0.93 mm; LE/LAED = 2.46), in ventral view clearly lanceolate, laterally with maximum width about at middle; apex acutely rounded; ventral sulcus very wide, moderately impressed, without any evident carinae or sulci but medially weakly protruding; dorsal sulcus obliterate; dorsal ligula well developed, apically acutely rounded; median lobe in lateral view basally strongly arcuate at basal third and slightly sinuous in distal half; apex slightly bent in ventral direction.</p><fig id="F3" position="float" orientation="portrait"><label>Figures 8–13.</label><caption><p><italic><tp:taxon-name>Jacobyana centrafricana</tp:taxon-name></italic> Biondi &amp; D’Alessandro, sp. n. ♂, holotype (Democratic Republic of Congo). <bold>8</bold> habitus <bold>9</bold> head <bold>10</bold> pronotum <bold>11</bold> ventral parts <bold>12</bold> ventral side of first anterior tarsomere in male <bold>13</bold> median lobe of aedeagus, in lateral (<bold>13A</bold>), ventral (<bold>13B</bold>), dorsal (<bold>13C</bold>) views.</p></caption><graphic xmlns:xlink="http://www.w3.org/1999/xlink" xlink:href="ZooKeys-086-047-g003.jpg" position="float" orientation="portrait" xlink:type="simple"/></fig></sec></tp:treatment-sec><tp:treatment-sec sec-type="Etymology"><title>Etymology.</title><p>This species name refers to the geographic region where it lives and means “from Central Africa”.</p></tp:treatment-sec><tp:treatment-sec sec-type="Distribution"><title>Distribution.</title><p>Republic of Congo (Nord Kivu) (<xref ref-type="fig" rid="F1">Fig. 1</xref>). Central Afrotropical chorotype (CAT) (<xref ref-type="bibr" rid="B4">Biondi and D’Alessandro 2006</xref>).</p></tp:treatment-sec><tp:treatment-sec sec-type="Ecological notes"><title>Ecological notes.</title><p>Host plant is unknown.<!--PageBreak--></p></tp:treatment-sec><tp:treatment-sec><!--Section generated to contain objects referenced in tp:taxon-treatment.--><fig id="F2" position="float" orientation="portrait"><label>Figures 2–7.</label><caption><p><italic><tp:taxon-name>Jacobyana bezdeki</tp:taxon-name></italic> Biondi &amp; D’Alessandro,sp. n. ♂, holotype (Malawi). <bold>2</bold> habitus <bold>3</bold> head <bold>4</bold> pronotum <bold>5</bold> ventral parts <bold>6</bold> median lobe of aedeagus, in lateral (<bold>6A</bold>), ventral (<bold>6B</bold>), dorsal (<bold>6C</bold>) view <bold>7</bold> tarsal claws.</p></caption><graphic xmlns:xlink="http://www.w3.org/1999/xlink" xlink:href="ZooKeys-086-047-g002.jpg" position="float" orientation="portrait" xlink:type="simple"/></fig><fig id="F4" position="float" orientation="portrait"><label>Figures 14–21.</label><caption><p><italic><tp:taxon-name>Jacobyana sudafricana</tp:taxon-name></italic> Biondi &amp; D’Alessandro, sp. n. ♂, holotype (Republic of South Africa). <bold>14</bold> habitus <bold>15</bold> head <bold>16</bold> pronotum <bold>17</bold> elytral surface <bold>18</bold> ventral parts <bold>20</bold> median lobe of aedeagus, in lateral (<bold>20A</bold>), ventral (<bold>20B</bold>), dorsal (<bold>20C</bold>) views. <italic><tp:taxon-name>Jacobyana sudafricana</tp:taxon-name></italic> Biondi &amp; D’Alessandro, sp. n. ♀, paratype (Republic of South Africa). <bold>19</bold> metafemoral spring <bold>21A</bold> spermatheca <bold>21B</bold> vaginal palpi <bold>21C</bold> tignum.</p></caption><graphic xmlns:xlink="http://www.w3.org/1999/xlink" xlink:href="ZooKeys-086-047-g004.jpg" position="float" orientation="portrait" xlink:type="simple"/></fig><fig id="F1" position="float" orientation="portrait"><label>Figure 1.</label><caption><p>Geographical distribution of the genus <italic><tp:taxon-name>Jacobyana</tp:taxon-name></italic> Maulik.</p></caption><graphic xmlns:xlink="http://www.w3.org/1999/xlink" xlink:href="ZooKeys-086-047-g001.jpg" position="float" orientation="portrait" xlink:type="simple"/></fig></tp:treatment-sec><ref-list><ref id="B4"><mixed-citation xmlns:xlink="http://www.w3.org/1999/xlink" xlink:type="simple"><person-group><name name-style="western"><surname>Biondi</surname><given-names>M</given-names></name><name name-style="western"><surname>D’Alessandro</surname><given-names>P</given-names></name></person-group> (<year>2006</year>)<article-title> Biogeographical analysis of the flea beetle genus <italic>Chaetocnema</italic> in the Afrotropical Region: distribution patterns and areas of endemism.</article-title><source>Journal of Biogeography</source><volume>33</volume>:<fpage>720</fpage>-<lpage>730</lpage>.</mixed-citation></ref></ref-list></tp:taxon-treatment>
