# Supplementary material for: Jacobyana Maulik, an Oriental flea beetle genus new for the Afrotropical Region with description of three new species from Central and Southern Africa (Coleoptera, Chrysomelidae, Alticinae)
Source: Zookeys. 2011 Mar 19;(86):47–59. doi: 10.3897/zookeys.86.804 (PMC3082989; doi:10.3897/zookeys.86.804)
Supplement: XML Treatment for Jacobyana sudafricana [file zookeys.86.804-treatment4.xml]

<!DOCTYPE tp:taxon-treatment
  PUBLIC "-//TaxonX//DTD Taxonomic Treatment Publishing DTD v0 20100105//EN" "tax-treatment-NSO.dtd">
<tp:taxon-treatment xmlns:tp="http://www.plazi.org/taxpub"><tp:treatment-meta><mixed-citation publication-type="journal"><person-group><name><surname>Biondi</surname><given-names>Maurizio</given-names></name><name><surname>D’Alessandro</surname><given-names>Paola</given-names></name></person-group><article-title><italic>Jacobyana</italic> Maulik, an Oriental flea beetle genus new for the Afrotropical Region with description of three new species from Central and Southern Africa (Coleoptera, Chrysomelidae, Alticinae)</article-title><source>Zookeys</source><day>19</day><month>3</month><year>2011</year><volume>2011</volume><issue>86</issue><fpage>47</fpage><lpage>59</lpage><pub-id pub-id-type="doi">10.3897/zookeys.86.804</pub-id></mixed-citation></tp:treatment-meta><tp:nomenclature><tp:taxon-name>
                        <tp:taxon-name-part taxon-name-part-type="genus">Jacobyana</tp:taxon-name-part>
                        <tp:taxon-name-part taxon-name-part-type="species">sudafricana</tp:taxon-name-part>
                    		<object-id xmlns:xlink="http://www.w3.org/1999/xlink" xlink:type="simple">urn:lsid:zoobank.org:act:2BFA5865-4DA2-41DC-A189-A444C992F2AD</object-id>
                    </tp:taxon-name><tp:taxon-status xmlns:xlink="http://www.w3.org/1999/xlink" xlink:type="simple">sp. n.</tp:taxon-status></tp:nomenclature><tp:treatment-sec sec-type="Type series"><title>Type series.</title><p>Holotype ♂: REPUBLIC OF SOUTH AFRICA: Eastern Cape Province, Port St. Johns, Silaka Nature Reserve, 31°39.45'S, 29°30.14'E, 10.xi.2006, G. Osella leg. (BAQ). Paratypes: same locality, date and collector as the holotype, 2 ♀♀ (BAQ; SANC); ditto, E. Colonnelli leg., 2 ♀♀ (BAQ; TMSA); South Africa, Pondoland, Port St. Johns [31°38'S, 29°32'E], 29.i-5.ii.1924, R.E. Turner leg., 2 ♀♀ (BMNH).</p></tp:treatment-sec><tp:treatment-sec sec-type="Diagnosis"><title>Diagnosis.</title><p><italic><tp:taxon-name>Jacobyana sudafricana</tp:taxon-name></italic> sp. n. is the smallest speciesof the genus (LB ♂ = 2.25 mm); it is also distinctly smaller than <italic><tp:taxon-name>Jacobyana bezdeki</tp:taxon-name></italic> sp. n. (LB = 2.64 mm) and <italic><tp:taxon-name>Jacobyana centrafricana</tp:taxon-name></italic> sp.n. (LB = 2.66 mm). The following characters separate <italic><tp:taxon-name>Jacobyana sudafricana</tp:taxon-name></italic> from the rest African species: pronotal surface laterally slightly depressed (<xref ref-type="fig" rid="F2">Figs 4</xref>, <xref ref-type="fig" rid="F3">10</xref>, <xref ref-type="fig" rid="F4">16</xref>); elytra laterally more rounded (<xref ref-type="fig" rid="F2">Figs 2</xref>, <xref ref-type="fig" rid="F3">8</xref>, <xref ref-type="fig" rid="F4">14</xref>); punctation of the ventral part medially absent on the last four abdominal sternites (<xref ref-type="fig" rid="F2">Figs 5</xref>, <xref ref-type="fig" rid="F3">11</xref>, <xref ref-type="fig" rid="F4">18</xref>); median lobe of aedeagus in ventral view laterally sub-parallel with widely sub-truncate apex (<xref ref-type="fig" rid="F2">Figs 6</xref>, <xref ref-type="fig" rid="F3">13</xref>, <xref ref-type="fig" rid="F4">20</xref>).</p></tp:treatment-sec><tp:treatment-sec sec-type="Description"><title>Description.</title><sec sec-type="Holotype"><title>Holotype</title><p>♂. Dorsal integument (<xref ref-type="fig" rid="F4">Fig. 14</xref>) entirely black with evident metallic reflection; tip of elytral apex reddish. Body roundish (LB = 2.25 mm), strongly convex. Maximum pronotal width at base (WP = 1.28 mm); maximum elytral width at basal fourth (WE = 1.71 mm).</p></sec><sec sec-type="Frons and vertex"><title>Frons and vertex</title><p>(<xref ref-type="fig" rid="F4">Fig. 15</xref>) with clearly shagreened and finely punctulate surface, with distinct setiferous punctures; frontal tubercles subtriangular, brownish, scarcely delimited, with shagreened surface; frontal grooves distally deep, particularly along ocular margin; interantennal space distinctly narrower than length of first antennomere, medially with two setiferous pores not well delimited; frontal carina not raised; clypeus triangular with large setiferous punctures; labrum sub-rectangular, distally brownish; palpus yellowish; eye sub-elliptical, normally sized; antenna much shorter than body length (LAN = 1.00 mm; LAN/LB = 0.44), entirely pale but with antennomeres 5–11 very slightly obfuscate; antennomeres 1–2 and 7–11 clearly enlarged; length of each antennomere proportional to numerical sequence 18:14:22:11:10:8:12:14:16:16:22 (right antenna).</p></sec><sec sec-type="Pronotum"><title>Pronotum</title><p>(<xref ref-type="fig" rid="F4">Fig. 16</xref>) sub-trapezoidal, strongly transverse (LP = 0.55 mm; WP/LP = 2.32), laterally clearly rounded, basally as wide as elytra; pronotal surface laterally weakly depressed; basal margin not bordered, sinuous; lateral margin distinctly bordered, with anterior setiferous pore rearward at middle of pronotal side; punctures small but distinctly impressed, few densely but uniformly distributed on very finely and sparsely punctulate surface. Scutellum small, sub-triangular, apically with very small median tooth; surface smooth, anteriorly finely rugose.</p></sec><sec sec-type="Elytra"><title>Elytra</title><p>moderately elongate (LE = 1.90 mm; LE/LP = 3.37), covering entire pygidium, laterally strongly arcuate, apically jointly rounded; punctures small and moderately impressed (<xref ref-type="fig" rid="F4">Fig. 17</xref>), arranged in 9 regular rows (+ 1 short scutellar row); surface very finely and sparsely punctulate; interstriae flat; humeral callus very weakly prominent; macropterous metathoracic wings.<!--PageBreak--><!--PageBreak--></p></sec><sec sec-type="Leg"><title>Leg</title><p>entirely reddish-brown with partially blackened femur; hind tibia very slightly curved with no dentate external margin; apical spur of hind tibia short, reddish. First anterior and middle tarsomeres very weakly dilated, with adhesive setae on ventral side (<xref ref-type="fig" rid="F3">Fig. 12</xref>).</p></sec><sec sec-type="Ventral surface"><title>Ventral surface</title><p>(<xref ref-type="fig" rid="F4">Fig. 18</xref>) blackish, with dense and rather uniformly distributed setiferous punctures, medially sparser or absent on prosternum, metasternum and last four visible abdominal sternites; last abdominal sternite without special preapical impressions.</p></sec><sec sec-type="Median lobe of aedeagus"><title>Median lobe of aedeagus</title><p>(<xref ref-type="fig" rid="F4">Fig. 20</xref>) short and robust (LAED = 0.75 mm; LE/LAED = 2.45), in ventral view laterally sub-parallel in basal 2/3 and slightly convergent in apical third; apex widely sub-truncate; ventral sulcus very wide, clearly impressed, with evident longitudinal median carina distally clearly expanded, with numerous small protruding structures; dorsal sulcus obliterate; dorsal ligula well-developed, apically sub-triangular; median lobe in lateral view very strongly curved at basal third and clearly bent in ventral direction at apex; surface of median lobe with pores, especially on ventral side of apical part.</p><fig id="F4" position="float" orientation="portrait"><label>Figures 14–21.</label><caption><p><italic><tp:taxon-name>Jacobyana sudafricana</tp:taxon-name></italic> Biondi &amp; D’Alessandro, sp. n. ♂, holotype (Republic of South Africa). <bold>14</bold> habitus <bold>15</bold> head <bold>16</bold> pronotum <bold>17</bold> elytral surface <bold>18</bold> ventral parts <bold>20</bold> median lobe of aedeagus, in lateral (<bold>20A</bold>), ventral (<bold>20B</bold>), dorsal (<bold>20C</bold>) views. <italic><tp:taxon-name>Jacobyana sudafricana</tp:taxon-name></italic> Biondi &amp; D’Alessandro, sp. n. ♀, paratype (Republic of South Africa). <bold>19</bold> metafemoral spring <bold>21A</bold> spermatheca <bold>21B</bold> vaginal palpi <bold>21C</bold> tignum.</p></caption><graphic xmlns:xlink="http://www.w3.org/1999/xlink" xlink:href="ZooKeys-086-047-g004.jpg" position="float" orientation="portrait" xlink:type="simple"/></fig></sec></tp:treatment-sec><tp:treatment-sec sec-type="Variation"><title>Variation.</title><p>♂ (n = 1): LE = 1.90 mm; WE = 1.71 mm; LP = 0.54 mm; WP = 1.28 mm; LAN = 1.00 mm; LAED = 0.75 mm; LB = 2.25 mm; LE/LP = 3.45; WE/WP = 1.34; WP/LP = 2.32; LE/LAED = 2.53; LAN/LB = 0.44. ♀ (n = 6; mean and standard deviation): LE = 2.25 ± 0.10 mm; WE = 2.01 ± 0.08 mm; LP = 0.65 ± 0.02 mm; WP = 1.46 ± 0.06 mm; LAN = 1.10 ± 0.03 mm; LSP = 0.45 ± 0.02 mm; LB = 2.61 ± 0.10 mm; LE/LP = 3.46 ± 0.08; WE/WP = 1.38 ± 0.02; WP/LP = 2.25 ± 0.08; LE/LSP = 4.96 ± 0.27; LAN/LB = 0.42 ± 0.01.</p><p>Paratypes (all females) very similar in shape, sculpture and color to the holotype, but distinctly bigger. Tip of elytral apex variable in color from entirely black to partially reddish. Spermatheca (<xref ref-type="fig" rid="F4">Fig. 21A</xref>) with sub-reniform and elongate basal part, clearly more developed than apical part; apical part with distinct collum and apex; appendix evident; ductus elongate, sub-apically inserted, with several coils in proximal part. Vaginal palpi and tignum as in <xref ref-type="fig" rid="F4">Fig. 21B, 21C</xref>.</p></tp:treatment-sec><tp:treatment-sec sec-type="Etymology"><title>Etymology.</title><p>This species name refers to the geographic region where it lives and means “from Southern Africa”.</p></tp:treatment-sec><tp:treatment-sec sec-type="Distribution"><title>Distribution.</title><p>Republic of South Africa (Eastern Cape Province) (<xref ref-type="fig" rid="F1">Fig. 1</xref>). Southern-Eastern African chorotype (SEA) (<xref ref-type="bibr" rid="B4">Biondi and D’Alessandro 2006</xref>).</p></tp:treatment-sec><tp:treatment-sec sec-type="Ecological notes"><title>Ecological notes.</title><p>Host plant is unknown. Biome: Forest (<xref ref-type="bibr" rid="B17">Rutherford and Westfall 1994</xref>). Veld type: Coastal Forest and Thornveld (<xref ref-type="bibr" rid="B1">Acocks 1988</xref>).</p></tp:treatment-sec><tp:treatment-sec><!--Section generated to contain objects referenced in tp:taxon-treatment.--><fig id="F2" position="float" orientation="portrait"><label>Figures 2–7.</label><caption><p><italic><tp:taxon-name>Jacobyana bezdeki</tp:taxon-name></italic> Biondi &amp; D’Alessandro,sp. n. ♂, holotype (Malawi). <bold>2</bold> habitus <bold>3</bold> head <bold>4</bold> pronotum <bold>5</bold> ventral parts <bold>6</bold> median lobe of aedeagus, in lateral (<bold>6A</bold>), ventral (<bold>6B</bold>), dorsal (<bold>6C</bold>) view <bold>7</bold> tarsal claws.</p></caption><graphic xmlns:xlink="http://www.w3.org/1999/xlink" xlink:href="ZooKeys-086-047-g002.jpg" position="float" orientation="portrait" xlink:type="simple"/></fig><fig id="F3" position="float" orientation="portrait"><label>Figures 8–13.</label><caption><p><italic><tp:taxon-name>Jacobyana centrafricana</tp:taxon-name></italic> Biondi &amp; D’Alessandro, sp. n. ♂, holotype (Democratic Republic of Congo). <bold>8</bold> habitus <bold>9</bold> head <bold>10</bold> pronotum <bold>11</bold> ventral parts <bold>12</bold> ventral side of first anterior tarsomere in male <bold>13</bold> median lobe of aedeagus, in lateral (<bold>13A</bold>), ventral (<bold>13B</bold>), dorsal (<bold>13C</bold>) views.</p></caption><graphic xmlns:xlink="http://www.w3.org/1999/xlink" xlink:href="ZooKeys-086-047-g003.jpg" position="float" orientation="portrait" xlink:type="simple"/></fig><fig id="F1" position="float" orientation="portrait"><label>Figure 1.</label><caption><p>Geographical distribution of the genus <italic><tp:taxon-name>Jacobyana</tp:taxon-name></italic> Maulik.</p></caption><graphic xmlns:xlink="http://www.w3.org/1999/xlink" xlink:href="ZooKeys-086-047-g001.jpg" position="float" orientation="portrait" xlink:type="simple"/></fig></tp:treatment-sec><ref-list><ref id="B4"><mixed-citation xmlns:xlink="http://www.w3.org/1999/xlink" xlink:type="simple"><person-group><name name-style="western"><surname>Biondi</surname><given-names>M</given-names></name><name name-style="western"><surname>D’Alessandro</surname><given-names>P</given-names></name></person-group> (<year>2006</year>)<article-title> Biogeographical analysis of the flea beetle genus <italic>Chaetocnema</italic> in the Afrotropical Region: distribution patterns and areas of endemism.</article-title><source>Journal of Biogeography</source><volume>33</volume>:<fpage>720</fpage>-<lpage>730</lpage>.</mixed-citation></ref><ref id="B17"><mixed-citation xmlns:xlink="http://www.w3.org/1999/xlink" xlink:type="simple"><person-group><name name-style="western"><surname>Rutherford</surname><given-names>MC</given-names></name><name name-style="western"><surname>Westfall</surname><given-names>RH</given-names></name></person-group> (<year>1994</year>)<article-title> Biomes of southern Africa: an objective categorization</article-title>. <source>Memoirs of the Botanical Survey of South Africa</source><volume>63</volume>: <fpage>1</fpage>-<lpage>94</lpage>.</mixed-citation></ref><ref id="B1"><mixed-citation xmlns:xlink="http://www.w3.org/1999/xlink" xlink:type="simple"><person-group><name name-style="western"><surname>Acocks</surname><given-names>JPH</given-names></name></person-group> (<year>1988</year>)<article-title> Veld types of South Africa.</article-title><source>Memoirs of the Botanical Survey of South Africa</source><volume>57</volume>:<fpage>1</fpage>-<lpage>146</lpage>.</mixed-citation></ref></ref-list></tp:taxon-treatment>
